# Supplementary material for: Genetic Variation Shapes Protein Networks Mainly through Non-transcriptional Mechanisms
Source: PLoS Biol. 2011 Sep 6;9(9):e1001144. doi: 10.1371/journal.pbio.1001144 (PMC3167781; doi:10.1371/journal.pbio.1001144)
Supplement: Table S3 — Protein-transcript correlation coefficients. (XLS) [file pbio.1001144.s008.xls]

## Sheet: peptide_transcript_CCs_for_354_
y_name	rank	protein_transcript_correlation_coefficient	cutoff0p05	cutoff_0p01	significant_0p05	significant_0p01	absolute
YFR044C	1	-0.438205	0.357722	0.454385	1	0	0.454385
YER003C	2	-0.375276	0.208311	0.265466	1	1	0.265466
YER086W	3	-0.358752	0.281097	0.374099	1	0	0.374099
YDL124W	4	-0.35824	0.233425	0.304791	1	1	0.304791
YJR007W	5	-0.340301	0.36708	0.442794	0	0	0.442794
YHL033C	6	-0.33448	0.248641	0.346532	1	0	0.346532
YOR184W	7	-0.327158	0.207348	0.255238	1	1	0.255238
YGR094W	8	-0.311837	0.206723	0.273457	1	1	0.273457
YGR175C	9	-0.285003	0.289636	0.382579	0	0	0.382579
YDR382W	10	-0.28332	0.195645	0.274148	1	1	0.274148
YML065W	11	-0.283069	0.272654	0.362715	1	0	0.362715
YLR355C	12	-0.28016	0.192481	0.274734	1	1	0.274734
YDR127W	13	-0.264323	0.239443	0.299519	1	0	0.299519
YML073C	14	-0.255315	0.355342	0.447713	0	0	0.447713
YBR102C	15	-0.251357	0.255527	0.340027	0	0	0.340027
YDR490C	16	-0.241252	0.254035	0.328552	0	0	0.328552
YOR179C	17	-0.228259	0.28218	0.381521	0	0	0.381521
YJL167W	18	-0.223933	0.195178	0.257487	1	0	0.257487
YOL143C	19	-0.218329	0.356761	0.452232	0	0	0.452232
YBL076C	20	-0.21756	0.199604	0.259138	1	0	0.259138
YMR309C	21	-0.211906	0.371838	0.479441	0	0	0.479441
YDR502C	22	-0.210178	0.216996	0.285144	0	0	0.285144
YOR204W	23	-0.201514	0.221032	0.293879	0	0	0.293879
YPR004C	24	-0.199245	0.372981	0.468392	0	0	0.468392
YNL121C	25	-0.197243	0.235449	0.303943	0	0	0.303943
YER176W	26	-0.189733	0.235653	0.299508	0	0	0.299508
YAL044C	27	-0.188938	0.213739	0.275137	0	0	0.275137
YDR408C	28	-0.1882	0.303897	0.397445	0	0	0.397445
YAL005C	29	-0.185845	0.217691	0.284271	0	0	0.284271
YBR263W	30	-0.173505	0.207169	0.287866	0	0	0.287866
YKR046C	31	-0.167334	0.243037	0.311635	0	0	0.311635
YKL056C	32	-0.165888	0.195441	0.264025	0	0	0.264025
YIL138C	33	-0.164442	0.292564	0.377916	0	0	0.377916
YDR233C	34	-0.164058	0.228312	0.297682	0	0	0.297682
YMR314W	35	-0.161129	0.243491	0.328101	0	0	0.328101
YDL178W	36	-0.159774	0.298894	0.38218	0	0	0.38218
YLR060W	37	-0.152979	0.362985	0.449708	0	0	0.449708
YFL039C	38	-0.152246	0.191745	0.239644	0	0	0.239644
YMR108W	39	-0.151158	0.207913	0.266394	0	0	0.266394
YGL234W	40	-0.150126	0.270238	0.373551	0	0	0.373551
YIR034C	41	-0.147703	0.376508	0.489303	0	0	0.489303
YOR020C	42	-0.144859	0.25096	0.32707	0	0	0.32707
YBR126C	43	-0.140648	0.254501	0.337584	0	0	0.337584
YDR019C	44	-0.138065	0.214319	0.274571	0	0	0.274571
YCL030C	45	-0.12944	0.219131	0.278621	0	0	0.278621
YHR020W	46	-0.128118	0.198244	0.265191	0	0	0.265191
YLL018C	47	-0.126819	0.211584	0.266665	0	0	0.266665
YOL045W	48	-0.126559	0.217486	0.285272	0	0	0.285272
YDL084W	49	-0.12563	0.200511	0.269418	0	0	0.269418
YDL126C	50	-0.12277	0.207745	0.267697	0	0	0.267697
YOR320C	51	-0.11869	0.200346	0.241778	0	0	0.241778
YOR341W	52	-0.115138	0.198267	0.260423	0	0	0.260423
YDR353W	53	-0.114847	0.197189	0.264967	0	0	0.264967
YBR109C	54	-0.112134	0.223224	0.271931	0	0	0.271931
YBR248C	55	-0.109612	0.203239	0.259123	0	0	0.259123
YGL105W	56	-0.107713	0.257783	0.331404	0	0	0.331404
YIL094C	57	-0.106173	0.202267	0.26343	0	0	0.26343
YPL030W	58	-0.104084	0.205263	0.256088	0	0	0.256088
YER069W	59	-0.10001	0.205851	0.253794	0	0	0.253794
YEL020W-A	60	-0.0965937	0.292627	0.384255	0	0	0.384255
YGR198W	61	-0.0961551	0.209386	0.274787	0	0	0.274787
YNR016C	62	-0.0939892	0.208489	0.260764	0	0	0.260764
YNL096C	63	-0.0930411	0.205314	0.25769	0	0	0.25769
YER091C	64	-0.0896819	0.206592	0.25867	0	0	0.25867
YER094C	65	-0.0871622	0.221531	0.301174	0	0	0.301174
YJR016C	66	-0.0837618	0.231193	0.284624	0	0	0.284624
YFL022C	67	-0.0827592	0.222362	0.274578	0	0	0.274578
YMR062C	68	-0.0826264	0.267605	0.349723	0	0	0.349723
YGL026C	69	-0.0824681	0.206856	0.26375	0	0	0.26375
YGR254W	70	-0.0746105	0.221684	0.281189	0	0	0.281189
YGL009C	71	-0.0725495	0.306622	0.424144	0	0	0.424144
YDR099W	72	-0.0724995	0.331933	0.433663	0	0	0.433663
YKL120W	73	-0.0690309	0.220607	0.277674	0	0	0.277674
YCR012W	74	-0.0688032	0.208109	0.270133	0	0	0.270133
YDR023W	75	-0.0634637	0.204978	0.271258	0	0	0.271258
YDL131W	76	-0.0593132	0.378999	0.483628	0	0	0.483628
YGR282C	77	-0.0552293	0.205154	0.262901	0	0	0.262901
YCR053W	78	-0.0524869	0.192219	0.246051	0	0	0.246051
YJR043C	79	-0.0510801	0.204566	0.284173	0	0	0.284173
YMR226C	80	-0.0505099	0.206087	0.258697	0	0	0.258697
YJR048W	81	-0.0498968	0.32446	0.42309	0	0	0.42309
YAL012W	82	-0.0488953	0.21123	0.275418	0	0	0.275418
YML078W	83	-0.0452361	0.275854	0.366715	0	0	0.366715
YJL171C	84	-0.0439272	0.259411	0.34572	0	0	0.34572
YAL038W	85	-0.0428872	0.205165	0.265744	0	0	0.265744
YPL078C	86	-0.0386659	0.208007	0.271988	0	0	0.271988
YPL131W	87	-0.033066	0.206977	0.290441	0	0	0.290441
YKL182W	88	-0.0307991	0.206451	0.262445	0	0	0.262445
YNL160W	89	-0.0265774	0.224594	0.292029	0	0	0.292029
YER008C	90	-0.0258662	0.251122	0.330903	0	0	0.330903
YFL037W	91	-0.0253521	0.246523	0.3086	0	0	0.3086
YDL066W	92	-0.0245612	0.225028	0.281581	0	0	0.281581
YLR448W	93	-0.020888	0.212811	0.271366	0	0	0.271366
YKR097W	94	-0.0184704	0.244035	0.314715	0	0	0.314715
YOL139C	95	-0.0152623	0.368718	0.467582	0	0	0.467582
YML074C	96	-0.0126284	0.210682	0.286575	0	0	0.286575
YGL031C	97	-0.012361	0.20785	0.266722	0	0	0.266722
YMR217W	98	-0.0120746	0.213311	0.269615	0	0	0.269615
YNL244C	99	-0.0112159	0.242269	0.317751	0	0	0.317751
YIL133C	100	-0.00909633	0.197221	0.252822	0	0	0.252822
YPL037C	101	-0.00674698	0.205485	0.294899	0	0	0.294899
YMR146C	102	-0.00625117	0.210464	0.265284	0	0	0.265284
YBR011C	103	-0.00595305	0.228159	0.291315	0	0	0.291315
YJL052W	104	-0.00520626	0.260981	0.337055	0	0	0.337055
YGR207C	105	-0.00480418	0.330191	0.439374	0	0	0.439374
YGR285C	106	-0.00475426	0.228821	0.308616	0	0	0.308616
YJL136C	107	-0.00397329	0.197757	0.258558	0	0	0.258558
YMR105C	108	-0.00330773	0.195469	0.260568	0	0	0.260568
YJR139C	109	-8.19083e-06	0.255192	0.332222	0	0	0.332222
YMR300C	110	2.62688e-05	0.260945	0.351634	0	0	0.351634
YGR279C	111	0.000472871	0.214525	0.277201	0	0	0.277201
YPR160W	112	0.00323803	0.205489	0.271053	0	0	0.271053
YBL045C	113	0.00774017	0.20951	0.249889	0	0	0.249889
YEL024W	114	0.00815812	0.26526	0.351629	0	0	0.351629
YER110C	115	0.0111098	0.218238	0.298932	0	0	0.298932
YER090W	116	0.0115387	0.188656	0.247501	0	0	0.247501
YBL030C	117	0.0120404	0.201437	0.249887	0	0	0.249887
YHR216W	118	0.0125231	0.31769	0.420001	0	0	0.420001
YBR121C	119	0.0126109	0.209655	0.285157	0	0	0.285157
YOR230W	120	0.0133174	0.244072	0.316641	0	0	0.316641
YBR143C	121	0.0144485	0.261844	0.356183	0	0	0.356183
YDR388W	122	0.0151138	0.230974	0.28739	0	0	0.28739
YMR315W	123	0.0170758	0.262554	0.328833	0	0	0.328833
YNL272C	124	0.0173582	0.217909	0.28274	0	0	0.28274
YGL054C	125	0.0188077	0.296644	0.390053	0	0	0.390053
YGL206C	126	0.0220374	0.282131	0.349266	0	0	0.349266
YOR063W	127	0.0230893	0.198738	0.246221	0	0	0.246221
YLR249W	128	0.0234575	0.200447	0.259246	0	0	0.259246
YIL085C	129	0.0236219	0.203659	0.266007	0	0	0.266007
YJL026W	130	0.024045	0.202265	0.264708	0	0	0.264708
YLR420W	131	0.0241148	0.213245	0.253613	0	0	0.253613
YDR454C	132	0.0263453	0.217923	0.303423	0	0	0.303423
YPR183W	133	0.0269138	0.201929	0.246385	0	0	0.246385
YNL064C	134	0.0269862	0.209426	0.264149	0	0	0.264149
YGR234W	135	0.0272867	0.249373	0.314941	0	0	0.314941
YDR495C	136	0.0281963	0.206854	0.259665	0	0	0.259665
YMR116C	137	0.0288593	0.206113	0.281504	0	0	0.281504
YLR150W	138	0.0295254	0.205405	0.264102	0	0	0.264102
YNL209W	139	0.0297973	0.195392	0.267923	0	0	0.267923
YNL069C	140	0.0299146	0.19884	0.266075	0	0	0.266075
YKL029C	141	0.0313841	0.450559	0.587755	0	0	0.587755
YDR155C	142	0.031566	0.235345	0.299042	0	0	0.299042
YNL287W	143	0.0327476	0.402608	0.53973	0	0	0.53973
YGR155W	144	0.0337954	0.202889	0.254799	0	0	0.254799
YGL160W	145	0.0349351	0.209172	0.259131	0	0	0.259131
YLR043C	146	0.0354002	0.200562	0.265139	0	0	0.265139
YOR234C	147	0.0370354	0.217849	0.298497	0	0	0.298497
YDR533C	148	0.0383543	0.314036	0.406841	0	0	0.406841
YDL182W	149	0.0386024	0.23983	0.303293	0	0	0.303293
YOR332W	150	0.0410605	0.204124	0.265373	0	0	0.265373
YLR216C	151	0.0415387	0.213681	0.299656	0	0	0.299656
YPL218W	152	0.0449081	0.226219	0.289875	0	0	0.289875
YGL123W	153	0.0449701	0.195722	0.24831	0	0	0.24831
YDL171C	154	0.0455481	0.207741	0.294031	0	0	0.294031
YJR105W	155	0.0481007	0.205686	0.259405	0	0	0.259405
YGL245W	156	0.0502817	0.198533	0.247318	0	0	0.247318
YGR192C	157	0.0507976	0.241303	0.298783	0	0	0.298783
YJR123W	158	0.0511458	0.205771	0.253828	0	0	0.253828
YKL035W	159	0.0520506	0.198846	0.262249	0	0	0.262249
YDR064W	160	0.0531633	0.210279	0.27537	0	0	0.27537
YDR381W	161	0.0546158	0.204126	0.249795	0	0	0.249795
YPL106C	162	0.0552871	0.200583	0.262608	0	0	0.262608
YOR261C	163	0.0558744	0.296217	0.364245	0	0	0.364245
YBL099W	164	0.0562809	0.204875	0.265088	0	0	0.265088
YGR061C	165	0.0566486	0.260361	0.334767	0	0	0.334767
YER057C	166	0.0572027	0.205649	0.259101	0	0	0.259101
YPL074W	167	0.0574128	0.219038	0.286587	0	0	0.286587
YNL104C	168	0.058707	0.390538	0.510049	0	0	0.510049
YKL096W	169	0.0593948	0.211053	0.262582	0	0	0.262582
YBR168W	170	0.0594383	0.200482	0.2657	0	0	0.2657
YCR088W	171	0.0606634	0.269951	0.34129	0	0	0.34129
YDR470C	172	0.0639418	0.204588	0.274661	0	0	0.274661
YLR167W	173	0.0649101	0.25714	0.347586	0	0	0.347586
YLL028W	174	0.0663495	0.223816	0.300346	0	0	0.300346
YDL130W	175	0.0664795	0.203813	0.27235	0	0	0.27235
YKL188C	176	0.066511	0.19894	0.259059	0	0	0.259059
YLR304C	177	0.0667391	0.191743	0.252631	0	0	0.252631
YML021C	178	0.068774	0.310656	0.417812	0	0	0.417812
YDR174W	179	0.0689986	0.268682	0.344008	0	0	0.344008
YGR159C	180	0.0691378	0.250081	0.328887	0	0	0.328887
YJR045C	181	0.0724626	0.213417	0.270978	0	0	0.270978
YKL180W	182	0.0724797	0.223779	0.297691	0	0	0.297691
YOR007C	183	0.0750315	0.204129	0.271527	0	0	0.271527
YBL092W	184	0.0764596	0.195927	0.251648	0	0	0.251648
YNR001C	185	0.0777211	0.373664	0.461847	0	0	0.461847
YOR317W	186	0.0820938	0.255643	0.324882	0	0	0.324882
YLR109W	187	0.0840377	0.208268	0.265514	0	0	0.265514
YGR185C	188	0.0852126	0.208088	0.269811	0	0	0.269811
YJR009C	189	0.0858084	0.284671	0.354431	0	0	0.354431
YOL140W	190	0.0866526	0.197454	0.252026	0	0	0.252026
YKL104C	191	0.0872369	0.208861	0.273377	0	0	0.273377
YDL192W	192	0.0931208	0.205311	0.279685	0	0	0.279685
YHR193C	193	0.0942458	0.210746	0.260071	0	0	0.260071
YNL135C	194	0.0962556	0.19082	0.254502	0	0	0.254502
YOR176W	195	0.0971604	0.209065	0.27445	0	0	0.27445
YHR174W	196	0.0977507	0.213242	0.284696	0	0	0.284696
YHL015W	197	0.098848	0.197771	0.256543	0	0	0.256543
YHR124W	198	0.100359	0.203541	0.248153	0	0	0.248153
YMR012W	199	0.101364	0.198281	0.265625	0	0	0.265625
YER055C	200	0.104987	0.23986	0.315005	0	0	0.315005
YPL240C	201	0.107153	0.211928	0.267218	0	0	0.267218
YDR035W	202	0.108508	0.347382	0.453327	0	0	0.453327
YDR432W	203	0.112899	0.204248	0.265976	0	0	0.265976
YDR086C	204	0.113043	0.199232	0.265546	0	0	0.265546
YKR057W	205	0.117642	0.31304	0.380069	0	0	0.380069
YOR061W	206	0.118528	0.245984	0.303464	0	0	0.303464
YBR031W	207	0.119529	0.191747	0.250281	0	0	0.250281
YNL112W	208	0.120298	0.236299	0.29344	0	0	0.29344
YER177W	209	0.123124	0.213026	0.27663	0	0	0.27663
YKL060C	210	0.125943	0.206667	0.286123	0	0	0.286123
YGL148W	211	0.126184	0.298155	0.370527	0	0	0.370527
YJR065C	212	0.128064	0.202818	0.276111	0	0	0.276111
YDR510W	213	0.134477	0.375822	0.494964	0	0	0.494964
YER009W	214	0.134964	0.214301	0.284735	0	0	0.284735
YDL014W	215	0.136772	0.202569	0.28583	0	0	0.28583
YKL085W	216	0.138807	0.200126	0.244611	0	0	0.244611
YDL078C	217	0.138901	0.233059	0.306892	0	0	0.306892
YBR191W	218	0.138914	0.190672	0.249989	0	0	0.249989
YHR019C	219	0.141233	0.221278	0.265444	0	0	0.265444
YLR061W	220	0.142246	0.226939	0.288697	0	0	0.288697
YDR002W	221	0.142283	0.303533	0.381957	0	0	0.381957
YOL039W	222	0.142432	0.207276	0.267847	0	0	0.267847
YGR148C	223	0.145473	0.20363	0.273379	0	0	0.273379
YJL034W	224	0.145501	0.205038	0.269413	0	0	0.269413
YPL091W	225	0.147221	0.267542	0.356314	0	0	0.356314
YLR432W	226	0.154173	0.196898	0.244041	0	0	0.244041
YNL067W	227	0.155214	0.211591	0.26731	0	0	0.26731
YKL210W	228	0.155719	0.305818	0.378945	0	0	0.378945
YKL016C	229	0.156468	0.313716	0.384024	0	0	0.384024
YDR513W	230	0.157009	0.204314	0.267028	0	0	0.267028
YLR325C	231	0.157366	0.207008	0.272682	0	0	0.272682
YOL021C	232	0.162848	0.268584	0.334717	0	0	0.334717
YOL040C	233	0.162918	0.198589	0.262049	0	0	0.262049
YAL003W	234	0.164502	0.201997	0.265605	0	0	0.265605
YLR259C	235	0.165223	0.197672	0.247175	0	0	0.247175
YLR044C	236	0.168375	0.219195	0.287088	0	0	0.287088
YOR096W	237	0.169782	0.201801	0.264864	0	0	0.264864
YOL127W	238	0.170345	0.206527	0.262071	0	0	0.262071
YLR340W	239	0.170418	0.200155	0.261478	0	0	0.261478
YEL002C	240	0.171016	0.246873	0.302928	0	0	0.302928
YFR004W	241	0.171942	0.250037	0.335799	0	0	0.335799
YCL043C	242	0.175728	0.197645	0.273192	0	0	0.273192
YGR019W	243	0.175936	0.443406	0.553645	0	0	0.553645
YMR290C	244	0.179068	0.292549	0.420928	0	0	0.420928
YLR197W	245	0.179095	0.202716	0.262769	0	0	0.262769
YHL034C	246	0.181538	0.4139	0.535256	0	0	0.535256
YOR122C	247	0.182504	0.306284	0.38551	0	0	0.38551
YML028W	248	0.182679	0.203519	0.279074	0	0	0.279074
YKL117W	249	0.188098	0.211781	0.273759	0	0	0.273759
YBR229C	250	0.18842	0.205639	0.281015	0	0	0.281015
YLR075W	251	0.1911	0.208808	0.25846	0	0	0.25846
YDR322W	252	0.191628	0.206365	0.267013	0	0	0.267013
YDR298C	253	0.197636	0.358015	0.470764	0	0	0.470764
YOR298C-A	254	0.197845	0.200198	0.293519	0	0	0.293519
YNL079C	255	0.199974	0.222152	0.294085	0	0	0.294085
YPL042C	256	0.201357	0.196328	0.245559	1	0	0.245559
YDR226W	257	0.201372	0.206053	0.280169	0	0	0.280169
YDR050C	258	0.202191	0.211374	0.292445	0	0	0.292445
YEL046C	259	0.202286	0.205117	0.281124	0	0	0.281124
YGR086C	260	0.204287	0.216295	0.282129	0	0	0.282129
YJL080C	261	0.205948	0.188972	0.247495	1	0	0.247495
YLR058C	262	0.206736	0.20535	0.269437	1	0	0.269437
YGR240C	263	0.209819	0.221216	0.292416	0	0	0.292416
YGR246C	264	0.210214	0.212956	0.275201	0	0	0.275201
YHR178W	265	0.215066	0.27956	0.361541	0	0	0.361541
YOR369C	266	0.217582	0.19034	0.252351	1	0	0.252351
YGR209C	267	0.22162	0.194065	0.255015	1	0	0.255015
YDR037W	268	0.221977	0.203127	0.278112	1	0	0.278112
YJR077C	269	0.222359	0.203647	0.262374	1	0	0.262374
YLL045C	270	0.222458	0.214179	0.290884	1	0	0.290884
YKL080W	271	0.224	0.31349	0.40797	0	0	0.40797
YOR323C	272	0.224619	0.359638	0.466886	0	0	0.466886
YER036C	273	0.231921	0.240816	0.324245	0	0	0.324245
YLR180W	274	0.234908	0.198096	0.278725	1	0	0.278725
YCR004C	275	0.236743	0.335192	0.434852	0	0	0.434852
YJR121W	276	0.236879	0.211767	0.259337	1	0	0.259337
YKL081W	277	0.239139	0.205364	0.265997	1	0	0.265997
YMR110C	278	0.239713	0.323116	0.426902	0	0	0.426902
YGR082W	279	0.240606	0.324015	0.407478	0	0	0.407478
YMR205C	280	0.242575	0.218861	0.281451	1	0	0.281451
YBR127C	281	0.242598	0.196378	0.256381	1	0	0.256381
YBR025C	282	0.245566	0.195701	0.255123	1	0	0.255123
YGL202W	283	0.245709	0.203222	0.25185	1	0	0.25185
YMR235C	284	0.247082	0.203091	0.26966	1	0	0.26966
YFR053C	285	0.250547	0.197558	0.256305	1	0	0.256305
YBR286W	286	0.258173	0.27125	0.35749	0	0	0.35749
YJL153C	287	0.259753	0.233972	0.33433	1	0	0.33433
YLR029C	288	0.260353	0.202756	0.264519	1	0	0.264519
YBR196C	289	0.261274	0.193564	0.251476	1	1	0.251476
YLR303W	290	0.266859	0.218032	0.279516	1	0	0.279516
YHR051W	291	0.268018	0.273636	0.355179	0	0	0.355179
YGR204W	292	0.278422	0.329798	0.412132	0	0	0.412132
YGL037C	293	0.282397	0.264679	0.354827	1	0	0.354827
YEL026W	294	0.284014	0.210408	0.297438	1	0	0.297438
YLR438W	295	0.288702	0.299114	0.40717	0	0	0.40717
YIL053W	296	0.290162	0.200648	0.261937	1	1	0.261937
YLR354C	297	0.292202	0.195183	0.258726	1	1	0.258726
YGL008C	298	0.294843	0.213031	0.276832	1	1	0.276832
YDL019C	299	0.298264	0.211145	0.276489	1	1	0.276489
YJL130C	300	0.301576	0.201097	0.274865	1	1	0.274865
YMR142C	301	0.301948	0.235525	0.298888	1	1	0.298888
YGR180C	302	0.302221	0.230831	0.301836	1	1	0.301836
YLL026W	303	0.304479	0.341007	0.454717	0	0	0.454717
YNL071W	304	0.304756	0.27988	0.373025	1	0	0.373025
YPR035W	305	0.311475	0.226747	0.295348	1	1	0.295348
YMR307W	306	0.313684	0.245881	0.323222	1	0	0.323222
YOR027W	307	0.314045	0.231853	0.302567	1	1	0.302567
YNL255C	308	0.31839	0.20909	0.252014	1	1	0.252014
YHR008C	309	0.319759	0.24072	0.323458	1	0	0.323458
YDL055C	310	0.31989	0.205785	0.268056	1	1	0.268056
YNL138W	311	0.324282	0.310748	0.379181	1	0	0.379181
YCL037C	312	0.324732	0.224465	0.293346	1	1	0.293346
YGL103W	313	0.325947	0.205652	0.26812	1	1	0.26812
YLR179C	314	0.332636	0.239446	0.319153	1	1	0.319153
YNR043W	315	0.336137	0.28972	0.370401	1	0	0.370401
YGR037C	316	0.342205	0.244174	0.32612	1	1	0.32612
YNL208W	317	0.34627	0.21157	0.275994	1	1	0.275994
YDR341C	318	0.346968	0.20498	0.274967	1	1	0.274967
YER178W	319	0.35192	0.200188	0.250959	1	1	0.250959
YIL142W	320	0.35225	0.271664	0.355528	1	0	0.355528
YMR303C	321	0.355394	0.201594	0.256956	1	1	0.256956
YOR335C	322	0.356142	0.20277	0.262219	1	1	0.262219
YNL134C	323	0.356973	0.327222	0.423389	1	0	0.423389
YKL152C	324	0.358058	0.195319	0.263475	1	1	0.263475
YGL147C	325	0.360919	0.204011	0.248702	1	1	0.248702
YLR027C	326	0.361744	0.23754	0.288379	1	1	0.288379
YBR249C	327	0.370754	0.213523	0.262669	1	1	0.262669
YKL216W	328	0.38164	0.2759	0.376759	1	1	0.376759
YOL058W	329	0.386103	0.269388	0.346194	1	1	0.346194
YPR145W	330	0.386213	0.206149	0.272323	1	1	0.272323
YBR111C	331	0.38684	0.20592	0.252813	1	1	0.252813
YIL051C	332	0.395304	0.191778	0.270313	1	1	0.270313
YLL024C	333	0.413874	0.209208	0.257186	1	1	0.257186
YNL178W	334	0.432813	0.208456	0.278963	1	1	0.278963
YOL086C	335	0.43429	0.205025	0.270709	1	1	0.270709
YDR158W	336	0.435348	0.198242	0.27572	1	1	0.27572
YOR375C	337	0.441314	0.209832	0.282059	1	1	0.282059
YML008C	338	0.444831	0.221081	0.279229	1	1	0.279229
YPL154C	339	0.449357	0.217125	0.281208	1	1	0.281208
YPL061W	340	0.459035	0.200239	0.258995	1	1	0.258995
YER073W	341	0.460303	0.282862	0.352306	1	1	0.352306
YDL022W	342	0.462432	0.234357	0.326837	1	1	0.326837
YPR028W	343	0.468943	0.258348	0.315263	1	1	0.315263
YML126C	344	0.488901	0.222724	0.281863	1	1	0.281863
YGL253W	345	0.498747	0.20657	0.257211	1	1	0.257211
YPL028W	346	0.503383	0.196103	0.250326	1	1	0.250326
YPL004C	347	0.520016	0.219241	0.277099	1	1	0.277099
YEL071W	348	0.55707	0.231949	0.317557	1	1	0.317557
YHR208W	349	0.56401	0.196574	0.260507	1	1	0.260507
YEL034W	350	0.574347	0.212728	0.258868	1	1	0.258868
YDR032C	351	0.585978	0.19672	0.260463	1	1	0.260463
YNL055C	352	0.589623	0.201922	0.26195	1	1	0.26195
YLR153C	353	0.622951	0.23727	0.300893	1	1	0.300893
YHR179W	354	0.709863	0.310552	0.395205	1	1	0.395205
