# Supplementary material for: Genetic Variation Shapes Protein Networks Mainly through Non-transcriptional Mechanisms
Source: PLoS Biol. 2011 Sep 6;9(9):e1001144. doi: 10.1371/journal.pbio.1001144 (PMC3167781; doi:10.1371/journal.pbio.1001144)
Supplement: Table S4 — Genetic loci regulating protein and transcript levels. (XLS) [file pbio.1001144.s009.xls]

## Sheet: gold_standard_peptide_cutoff0p0
type_of_measurement	y_name	normal_name	peptide	marker	chromosome	position
peptide	YAL012W	CYS3	IAEFLAADKENVVAVNYPGLK	6964_s_at_x08_2_555787	2	555787
peptide	YBL030C	PET9	TATQEGVISFWR	5241_at_x12_7_69250	7	69250
peptide	YBL045C	COR1	ANLLSSSNFEATK	7222_at_x09_2_499012	2	499012
peptide	YBL045C	COR1	ANLLSSSNFEATK	6964_s_at_x08_2_555787	2	555787
peptide	YBL076C	ILS1	VLLPWWNSFK	2435_at_x00_3_90412	3	90412
peptide	YBL076C	ILS1	VLLPWWNSFK	9210_at_x09_13_49903	13	49903
peptide	YBL076C	ILS1	VLLPWWNSFK	9646_at_x13_13_234845	13	234845
peptide	YBL099W	ATP1	VVDALGNPIDGK	6909_at_x00_3_91977	3	91977
peptide	YBR111C	YSA1	YKDGKPDEILLQK	2435_at_x00_3_90412	3	90412
peptide	YBR111C	YSA1	YKDGKPDEILLQK	9258_at_x01_13_46070	13	46070
peptide	YBR249C	ARO4	ELASGLSFPVGFK	2435_at_x00_3_90412	3	90412
peptide	YBR249C	ARO4	ELASGLSFPVGFK	9258_at_x01_13_46070	13	46070
peptide	YCL043C	PDI1	SQEIFENQDSSVFQLVGK	6907_at_x15_3_76127	3	76127
peptide	YCL043C	PDI1	SQEIFENQDSSVFQLVGK	11428_at_x06_9_205191	9	205191
peptide	YCR053W	THR4	LSFQDLAFAIMR	5045_at_x01_7_460945	7	460945
peptide	YCR053W	THR4	LSFQDLAFAIMR	4985_at_x15_7_514308	7	514308
peptide	YDL019C	OSH2	IAEDLNQVSKPLLKVK	6907_at_x15_3_76127	3	76127
peptide	YDL019C	OSH2	IAEDLNQVSKPLLKVK	9210_at_x09_13_49903	13	49903
peptide	YDL055C	PSA1	KLATGANIVGNALIDPTAK	6907_at_x15_3_76127	3	76127
peptide	YDL078C	MDH3	ILVISNPVNSLVPIAVETLK	7114_at_x13_2_716885	2	716885
peptide	YDL124W	YDL124W	NIGVSNFAVEDLQR	2435_at_x02_3_90610	3	90610
peptide	YDL126C	CDC48	YAIKDSIEAHR	6964_s_at_x08_2_555787	2	555787
peptide	YDL182W	LYS20	SLNIDDVDSIIK	6909_at_x10_3_92247	3	92247
peptide	YDL182W	LYS20	SLNIDDVDSIIK	9258_at_x02_13_46084	13	46084
peptide	YDR035W	ARO3	ELASGLSFPIGFK	2435_at_x02_3_90610	3	90610
peptide	YDR037W	KRS1	FEVFVATK	6907_at_x15_3_76127	3	76127
peptide	YDR064W	RPS13	LSSESVIEQIVK	6907_at_x15_3_76127	3	76127
peptide	YDR158W	HOM2	IAGVLGATGSVGQR	2435_at_x00_3_90412	3	90412
peptide	YDR158W	HOM2	IAGVLGATGSVGQR	9258_at_x01_13_46070	13	46070
peptide	YDR226W	ADK1	MVLIGPPGAGK	6907_at_x15_3_76127	3	76127
peptide	YDR233C	RTN1	LAADVPLEPESK	6907_at_x15_3_76127	3	76127
peptide	YDR341C	YDR341C	LVIPDILTR	2435_at_x02_3_90610	3	90610
peptide	YDR341C	YDR341C	LVIPDILTR	9210_at_x05_13_49894	13	49894
peptide	YDR353W	TRR1	IVAGQVDTDEAGYIK	7202_at_x08_2_551299	2	551299
peptide	YDR382W	RPP2B	INELLSSLEGK	2664_at_x03_14_525061	14	525061
peptide	YDR470C	UGO1	LPVDLIR	6963_at_x03_2_555596	2	555596
peptide	YDR502C	SAM2	SDDEIIEIIKK	6907_at_x15_3_76127	3	76127
peptide	YDR502C	SAM2	SDDEIIEIIKK	9210_at_x09_13_49903	13	49903
peptide	YEL034W	HYP2	KLEDLSPSTHNMEVPVVK	10067_at_x14_12_672779	12	672779
peptide	YEL034W	HYP2	KLEDLSPSTHNMEVPVVK	10023_at_x11_12_748735	12	748735
peptide	YEL046C	GLY1	LAISEAFDYAK	2435_at_x02_3_90610	3	90610
peptide	YEL046C	GLY1	LAISEAFDYAK	6768_at_x07_3_175799	3	175799
peptide	YEL046C	GLY1	LAISEAFDYAK	9258_at_x01_13_46070	13	46070
peptide	YEL071W	DLD3	VLDSEDLAYFR	2435_at_x02_3_90610	3	90610
peptide	YEL071W	DLD3	VLDSEDLAYFR	9258_at_x01_13_46070	13	46070
peptide	YER003C	PMI40	LLQAVFSR	6907_at_x15_3_76127	3	76127
peptide	YER003C	PMI40	LLQAVFSR	8707_at_x08_14_449639	14	449639
peptide	YER055C	HIS1	LGASDIMVFEISNCRV	9711_at_x10_13_94053	13	94053
peptide	YER073W	ALD5	ALFNLADLVEK	2435_at_x02_3_90610	3	90610
peptide	YER176W	ECM32	ILFAMTRITNPK	7026_at_x11_2_553812	2	553812
peptide	YER177W	BMH1	TVASSGQELSVEER	6964_s_at_x08_2_555787	2	555787
peptide	YER178W	PDA1	LSILFEDVYVK	2435_at_x00_3_90412	3	90412
peptide	YER178W	PDA1	LSILFEDVYVK	9210_at_x09_13_49903	13	49903
peptide	YFL039C	ACT1	SYELPDGQVITIGNER	6909_at_x00_3_91977	3	91977
peptide	YFR053C	HXK1	LVLLELNEK	6907_at_x15_3_76127	3	76127
peptide	YFR053C	HXK1	LVLLELNEK	9258_at_x02_13_46084	13	46084
peptide	YGL026C	TRP5	MGTTGVQSSVASDLDELISR	6907_at_x15_3_76127	3	76127
peptide	YGL103W	RPL28	IPNVPVIVK	8737_i_at_x09_14_547072	14	547072
peptide	YGL123W	RPS2	ITTIEEIFLHSLPVK	6908_at_x10_3_79091	3	79091
peptide	YGL147C	RPL9A	YIQTEQQIEVPEGVTVSIK	6907_at_x15_3_76127	3	76127
peptide	YGL148W	ARO2	GFEIGSGFQGVSVPGSK	2435_at_x00_3_90412	3	90412
peptide	YGL160W	YGL160W	LIGLALLRAFGRR	6964_s_at_x08_2_555787	2	555787
peptide	YGL202W	ARO8	SLANTFLSLDTEGR	6909_at_x00_3_91977	3	91977
peptide	YGL202W	ARO8	SLANTFLSLDTEGR	9258_at_x01_13_46070	13	46070
peptide	YGR086C	PIL1	SAAGAFGPELSR	6963_at_x03_2_555596	2	555596
peptide	YGR086C	PIL1	SAAGAFGPELSR	7029_g_at_x05_2_592863	2	592863
peptide	YGR180C	RNR4	YLIENFSAQLQNPEGK	6909_at_x03_3_92013	3	92013
peptide	YGR204W	ADE3	YILVSGITPTPLGEGK	2435_at_x00_3_90412	3	90412
peptide	YGR207C	YGR207C	GIDTCSLIDSVGKENIEPLAIAK	2435_at_x02_3_90610	3	90610
peptide	YGR234W	YHB1	VGAQPNALATTVLAAAK	6909_at_x00_3_91977	3	91977
peptide	YGR240C	PFK1	AVLEFTPETPSPLIGILENK	7114_at_x13_2_716885	2	716885
peptide	YGR282C	BGL2	ESTVAGFLVGSEALYR	6871_at_x02_3_105042	3	105042
peptide	YHL015W	RPS20	YIDLEAPVQIVK	5045_at_x01_7_460945	7	460945
peptide	YHR020W	YHR020W	VIVNEWSGFVPALNKK	6907_at_x15_3_76127	3	76127
peptide	YHR020W	YHR020W	VIVNEWSGFVPALNKK	6871_at_x02_3_105042	3	105042
peptide	YHR208W	BAT1	ICLPTFESEELIK	6909_at_x00_3_91977	3	91977
peptide	YHR208W	BAT1	ICLPTFESEELIK	9258_at_x01_13_46070	13	46070
peptide	YIL051C	MMF1	LAPPAAASYSQAMK	9210_at_x09_13_49903	13	49903
peptide	YIL051C	MMF1	LAPPAAASYSQAMK	9754_at_x01_13_87587	13	87587
peptide	YIL094C	LYS12	STALMLEFLGHNEAAQDIYK	6909_at_x00_3_91977	3	91977
peptide	YIL094C	LYS12	STALMLEFLGHNEAAQDIYK	8896_at_x09_14_542648	14	542648
peptide	YIL133C	RPL16A	AEELNISGEFFR	9258_at_x01_13_46070	13	46070
peptide	YIL138C	TPM2	NEQLDSEVEKLESQLSDTK	5989_at_x07_4_1409829	4	1409829
peptide	YJL034W	KAR2	VTHAVVTVPAYFNDAQR	6963_at_x03_2_555596	2	555596
peptide	YJL080C	SCP160	APIEIPLEK	8469_g_at_x05_15_488341	15	488341
peptide	YJL080C	SCP160	APIEIPLEK	7866_at_x01_16_336013	16	336013
peptide	YJL130C	URA2	VFAIANAFAK	2437_s_at_x03_3_91305	3	91305
peptide	YJL130C	URA2	VFAIANAFAK	9210_at_x09_13_49903	13	49903
peptide	YJL153C	INO1	LLIGLPSQNELR	7200_at_x13_2_548401	2	548401
peptide	YJL153C	INO1	LLIGLPSQNELR	7136_at_x05_2_673356	2	673356
peptide	YJL171C	YJL171C	LDFTNVGFTGSYVDVNK	10143_at_x05_12_553064	12	553064
peptide	YJL171C	YJL171C	LDFTNVGFTGSYVDVNK	10060_at_x04_12_662627	12	662627
peptide	YJR065C	ARP3	KVVDIGYER	6907_at_x15_3_76127	3	76127
peptide	YJR121W	ATP2	VLDTGGPISVPVGR	6582_at_x05_4_273840	4	273840
peptide	YJR123W	RPS5	VNQAIALLTIGAR	6907_at_x15_3_76127	3	76127
peptide	YKL016C	ATP7	ITGSTATQLSSFK	10913_at_x03_10_646911	10	646911
peptide	YKL035W	UGP1	EILFVSNGDNLGATVDLK	7222_at_x09_2_499012	2	499012
peptide	YKL035W	UGP1	EILFVSNGDNLGATVDLK	6964_s_at_x08_2_555787	2	555787
peptide	YKL085W	MDH1	DDLFAINASIVR	8707_at_x08_14_449639	14	449639
peptide	YKL104C	GFA1	MCGIFGYCNYLVER	2806_s_at_x02_13_69114	13	69114
peptide	YKL152C	GPM1	LLPYWQDVIAK	9059_at_x07_14_263964	14	263964
peptide	YKL188C	PXA2	MISTASAFYQK	6964_s_at_x08_2_555787	2	555787
peptide	YLL018C	DPS1	AVEESAEPAQVILGEDGKPLSK	4800_at_x15_7_880301	7	880301
peptide	YLL024C	SSA2	TTPSFVGFTDTER	6909_at_x10_3_92247	3	92247
peptide	YLR027C	AAT2	LSTVSPVFVCQSFAK	2435_at_x02_3_90610	3	90610
peptide	YLR027C	AAT2	LSTVSPVFVCQSFAK	9736_at_x00_13_57145	13	57145
peptide	YLR043C	TRX1	NEVSAMPTLLLFK	7187_at_x14_2_602012	2	602012
peptide	YLR043C	TRX1	NEVSAMPTLLLFK	5241_at_x12_7_69250	7	69250
peptide	YLR044C	PDC1	TTYVTQRPVYLGLPANLVDLNVPAK	6907_at_x15_3_76127	3	76127
peptide	YLR058C	SHM2	AVEFAQQVQQSLPK	2437_s_at_x03_3_91305	3	91305
peptide	YLR058C	SHM2	AVEFAQQVQQSLPK	9258_at_x01_13_46070	13	46070
peptide	YLR075W	RPL10	VDIGQIIFSVR	6908_at_x10_3_79091	3	79091
peptide	YLR075W	RPL10	VDIGQIIFSVR	8922_at_x03_14_502316	14	502316
peptide	YLR153C	ACS2	IITFGELLR	10060_at_x04_12_662627	12	662627
peptide	YLR180W	SAM1	IDTVVVSAQHADEITTEDLR	2435_at_x02_3_90610	3	90610
peptide	YLR180W	SAM1	IDTVVVSAQHADEITTEDLR	10160_at_x05_12_516242	12	516242
peptide	YLR180W	SAM1	IDTVVVSAQHADEITTEDLR	9210_at_x05_13_49894	13	49894
peptide	YLR180W	SAM1	IDTVVVSAQHADEITTEDLR	9748_at_x07_13_81250	13	81250
peptide	YLR197W	NOP56	LIELVSFAPFK	8922_at_x03_14_502316	14	502316
peptide	YLR303W	MET17	LSGAQVVDNLK	2435_at_x00_3_90412	3	90412
peptide	YLR303W	MET17	LSGAQVVDNLK	9258_at_x01_13_46070	13	46070
peptide	YLR304C	ACO1	FLGGFAIITK	7840_at_x15_16_368086	16	368086
peptide	YLR325C	RPL38	GSSSLYTLVINDAGK	6900_at_x13_3_64311	3	64311
peptide	YLR354C	TAL1	ASGTVVVADTGDFGSIAK	9975_at_x07_12_829705	12	829705
peptide	YLR354C	TAL1	ASGTVVVADTGDFGSIAK	9908_at_x05_12_956366	12	956366
peptide	YML008C	ERG6	EVTAALENAAVGLVAGGK	10059_at_x00_12_659357	12	659357
peptide	YML028W	TSA1	HITINDLPVGR	7164_at_x02_2_636958	2	636958
peptide	YML028W	TSA1	HITINDLPVGR	9908_at_x05_12_956366	12	956366
peptide	YML126C	ERG13	LEVGTETLIDK	10059_at_x00_12_659357	12	659357
peptide	YMR105C	PGM2	TAEEYLKPIINSVIK	5045_at_x01_7_460945	7	460945
peptide	YMR205C	PFK2	AFVVMEGYEGLVR	10340_at_x07_12_145780	12	145780
peptide	YMR226C	YMR226C	NSGDIVNLGSIAGR	7217_at_x04_2_489202	2	489202
peptide	YMR226C	YMR226C	NSGDIVNLGSIAGR	8896_at_x09_14_542648	14	542648
peptide	YMR226C	YMR226C	NSGDIVNLGSIAGR	8800_at_x14_14_701565	14	701565
peptide	YMR235C	RNA1	DSLFELNLNDCLLK	10162_at_x15_12_516700	12	516700
peptide	YMR290C	HAS1	KPRNGTGIIVITPTR	2435_at_x00_3_90412	3	90412
peptide	YMR290C	HAS1	KPRNGTGIIVITPTR	9734_at_x03_13_54913	13	54913
peptide	YMR303C	ADH2	VLGIDGGPGKEELFTS	7217_at_x04_2_489202	2	489202
peptide	YMR314W	PRE5	LFQVEYALEAIK	11389_at_x04_1_36900	1	36900
peptide	YMR315W	YMR315W	SPLNVGIVGTGIFAR	11396_g_at_x02_8_525555	8	525555
peptide	YNL055C	POR1	NELITSLTPGVAK	2664_at_x03_14_525061	14	525061
peptide	YNL055C	POR1	NELITSLTPGVAK	8774_at_x00_14_586789	14	586789
peptide	YNL064C	YDJ1	HEISASLEELYK	6871_at_x02_3_105042	3	105042
peptide	YNL064C	YDJ1	HEISASLEELYK	8896_at_x09_14_542648	14	542648
peptide	YNL067W	RPL9B	YIQTEQQIEIPEGVTVSIK	5175_at_x11_7_202131	7	202131
peptide	YNL096C	RPS7B	ILSQAPSELELQVAK	5204_at_x04_7_171769	7	171769
peptide	YNL104C	LEU4	NMQIEFSSAVQDHADSLGR	9258_at_x01_13_46070	13	46070
peptide	YNL135C	FPR1	GSPFQCNIGVGQVIK	8967_at_x01_14_418269	14	418269
peptide	YNL178W	RPS3	FADGFLIHSGQPVNDFIDTATR	6909_at_x00_3_91977	3	91977
peptide	YNL178W	RPS3	FADGFLIHSGQPVNDFIDTATR	10162_at_x15_12_516700	12	516700
peptide	YNL178W	RPS3	FADGFLIHSGQPVNDFIDTATR	9210_at_x09_13_49903	13	49903
peptide	YNL209W	SSB2	TFTTVSDNQTTVQFPVYQGER	2435_at_x02_3_90610	3	90610
peptide	YNR043W	MVD1	VILTQVGSGPQETNESLIDAK	10060_at_x04_12_662627	12	662627
peptide	YOL058W	ARG1	EVSVTKPLDVFLAASNLAR	6871_at_x02_3_105042	3	105042
peptide	YOL086C	ADH1	VVGLSTLPEIYEK	8788_at_x00_14_690372	14	690372
peptide	YOL143C	RIB4	LGKPLDVVIPIGVLIK	5762_at_x11_5_99004	5	99004
peptide	YOR007C	SGT2	VLPTNAIYYANR	6908_at_x10_3_79091	3	79091
peptide	YOR179C	SYC1	LIDCNSNPLKGRVESI	9734_at_x03_13_54913	13	54913
peptide	YOR184W	SER1	ASIYNALSVK	7222_at_x09_2_499012	2	499012
peptide	YOR184W	SER1	ASIYNALSVK	6964_s_at_x08_2_555787	2	555787
peptide	YOR184W	SER1	ASIYNALSVK	9258_at_x01_13_46070	13	46070
peptide	YOR230W	WTM1	IIDNAGKPGEILR	2435_at_x00_3_90412	3	90412
peptide	YOR234C	RPL33B	IEGVATPQEAQFYLGK	5045_at_x01_7_460945	7	460945
peptide	YOR323C	PRO2	TNYPAGCNAMETLLINPK	2435_at_x00_3_90412	3	90412
peptide	YOR332W	VMA4	LLSEEALPAIR	6907_at_x15_3_76127	3	76127
peptide	YOR332W	VMA4	LLSEEALPAIR	5706_at_x14_5_166038	5	166038
peptide	YOR335C	ALA1	LVSVLQDVR	6909_at_x00_3_91977	3	91977
peptide	YOR375C	GDH1	VIELGGTVVSLSDSK	6909_at_x05_3_92127	3	92127
peptide	YOR375C	GDH1	VIELGGTVVSLSDSK	6768_at_x05_3_175808	3	175808
peptide	YPL028W	ERG10	TPIGSFQGSLSSK	10059_at_x00_12_659357	12	659357
peptide	YPL030W	TRM44	NAAIIGVENATLK	2437_s_at_x03_3_91305	3	91305
peptide	YPL061W	ALD6	GDVTIAINCLR	9734_at_x03_13_54913	13	54913
peptide	YPL061W	ALD6	GDVTIAINCLR	9711_at_x10_13_94053	13	94053
peptide	YPL106C	SSE1	HVFSATQLAAMFIDK	6907_at_x15_3_76127	3	76127
peptide	YPL106C	SSE1	HVFSATQLAAMFIDK	9258_at_x01_13_46070	13	46070
peptide	YPL154C	PEP4	FDGILGLGYDTISVDK	6909_at_x10_3_92247	3	92247
peptide	YPR145W	ASN1	DPIGITTLYMGR	2435_at_x00_3_90412	3	90412
peptide	YPR145W	ASN1	DPIGITTLYMGR	9258_at_x01_13_46070	13	46070
peptide	YPR183W	DPM1	VAIGEVPFTFGVR	2435_at_x00_3_90412	3	90412
transcript	YBL076C	ILS1	VLLPWWNSFK	2624_s_at_x03_15_179289	15	179289
transcript	YCR053W	THR4	LSFQDLAFAIMR	8682_at_x10_15_113260	15	113260
transcript	YCR053W	THR4	LSFQDLAFAIMR	2619_s_at_x03_15_174364	15	174364
transcript	YDL019C	OSH2	IAEDLNQVSKPLLKVK	8649_at_x13_15_141633	15	141633
transcript	YDL019C	OSH2	IAEDLNQVSKPLLKVK	8617_at_x13_15_180222	15	180222
transcript	YDR322W	MRPL35	QPLIEDK	8958_at_x14_14_486861	14	486861
transcript	YDR322W	MRPL35	QPLIEDK	8774_at_x00_14_586789	14	586789
transcript	YFR053C	HXK1	LVLLELNEK	10032_at_x11_12_693790	12	693790
transcript	YGL123W	RPS2	ITTIEEIFLHSLPVK	6980_at_x13_2_376145	2	376145
transcript	YIL094C	LYS12	STALMLEFLGHNEAAQDIYK	2437_s_at_x03_3_91305	3	91305
transcript	YIL133C	RPL16A	AEELNISGEFFR	9825_s_at_x02_12_469161	12	469161
transcript	YKL081W	TEF4	WFNTVAASPIVK	8707_at_x08_14_449639	14	449639
transcript	YKL182W	FAS1	VAASFSQEALQYVVER	8707_at_x08_14_449639	14	449639
transcript	YLL024C	SSA2	TTPSFVGFTDTER	10362_at_x10_12_95639	12	95639
transcript	YLR197W	NOP56	LIELVSFAPFK	7026_at_x11_2_553812	2	553812
transcript	YLR197W	NOP56	LIELVSFAPFK	9825_s_at_x02_12_469161	12	469161
transcript	YPL061W	ALD6	GDVTIAINCLR	9210_at_x09_13_49903	13	49903
transcript	YPL061W	ALD6	GDVTIAINCLR	9754_at_x01_13_87587	13	87587
transcript	YPL061W	ALD6	GDVTIAINCLR	9700_at_x02_13_164026	13	164026
transcript	YAL012W	CYS3	IAEFLAADKENVVAVNYPGLK	6980_at_x13_2_376145	2	376145
transcript	YAL044C	GCV3	NKLPFLYSSQGPQAVR	9210_at_x05_13_49894	13	49894
transcript	YAL044C	GCV3	NKLPFLYSSQGPQAVR	9212_at_x09_13_79786	13	79786
transcript	YBL045C	COR1	ANLLSSSNFEATK	8419_at_x07_15_563943	15	563943
transcript	YBR011C	IPP1	SIDKWFFISGSV	6979_at_x07_2_334022	2	334022
transcript	YBR109C	CMD1	EVSDGSGEINIQQFAALLSK	4508_at_x14_8_176994	8	176994
transcript	YBR111C	YSA1	YKDGKPDEILLQK	6909_at_x03_3_92013	3	92013
transcript	YBR126C	TPS1	SVVNELVGR	2620_s_at_x04_15_175594	15	175594
transcript	YBR127C	VMA2	IPIFSASGLPHNEIAAQICR	8707_at_x08_14_449639	14	449639
transcript	YBR143C	SUP45	LSVLSAITSTQQK	7200_at_x13_2_548401	2	548401
transcript	YBR143C	SUP45	LSVLSAITSTQQK	7174_at_x02_2_579459	2	579459
transcript	YBR143C	SUP45	LSVLSAITSTQQK	6969_at_x06_2_681442	2	681442
transcript	YBR168W	PEX32	FIPVETEASHFLPFTKILR	7000_i_at_x00_2_197675	2	197675
transcript	YBR168W	PEX32	FIPVETEASHFLPFTKILR	7210_at_x08_2_567221	2	567221
transcript	YBR168W	PEX32	FIPVETEASHFLPFTKILR	6968_at_x00_2_681361	2	681361
transcript	YBR196C	PGI1	VVDPETTLFLIASK	8896_at_x09_14_542648	14	542648
transcript	YBR248C	HIS7	VSIGTDAVYAAEK	2437_s_at_x03_3_91305	3	91305
transcript	YBR248C	HIS7	VSIGTDAVYAAEK	5938_at_x04_4_1471859	4	1471859
transcript	YBR248C	HIS7	VSIGTDAVYAAEK	9258_at_x01_13_46070	13	46070
transcript	YBR249C	ARO4	ELASGLSFPVGFK	6908_at_x10_3_79091	3	79091
transcript	YBR249C	ARO4	ELASGLSFPVGFK	8617_at_x13_15_180222	15	180222
transcript	YBR249C	ARO4	ELASGLSFPVGFK	2551_at_x04_16_442503	16	442503
transcript	YCL030C	HIS4	IQEIQDAVHNQALQLPR	2437_s_at_x03_3_91305	3	91305
transcript	YCL030C	HIS4	IQEIQDAVHNQALQLPR	9765_at_x03_13_28622	13	28622
transcript	YCL037C	SRO9	LAPTEIPVSTISIEDLDATR	7292_at_x13_2_376668	2	376668
transcript	YCR004C	YCP4	TLLEYDAFLFGVPTR	2624_s_at_x03_15_179289	15	179289
transcript	YCR012W	PGK1	ASAPGSVILLENLR	8707_at_x08_14_449639	14	449639
transcript	YCR012W	PGK1	ASAPGSVILLENLR	8737_i_at_x09_14_547072	14	547072
transcript	YCR012W	PGK1	ASAPGSVILLENLR	8419_at_x07_15_563943	15	563943
transcript	YCR088W	ABP1	NVASGAPVQKEEPEQEEIAPSLPSR	8958_at_x14_14_486861	14	486861
transcript	YDL022W	GPD1	NLPDMIEELDLHED	2481_at_x04_2_521415	2	521415
transcript	YDL022W	GPD1	NLPDMIEELDLHED	8443_at_x10_15_519776	15	519776
transcript	YDL055C	PSA1	KLATGANIVGNALIDPTAK	7230_at_x06_2_516889	2	516889
transcript	YDL055C	PSA1	KLATGANIVGNALIDPTAK	7210_at_x08_2_567221	2	567221
transcript	YDL066W	IDP1	SAYVTTEEFLDAVEK	6909_at_x03_3_92013	3	92013
transcript	YDL066W	IDP1	SAYVTTEEFLDAVEK	6768_at_x06_3_175802	3	175802
transcript	YDL066W	IDP1	SAYVTTEEFLDAVEK	7824_at_x15_16_428612	16	428612
transcript	YDL084W	SUB2	INLAINYDLTNEADQYLHR	8707_at_x08_14_449639	14	449639
transcript	YDL124W	YDL124W	NIGVSNFAVEDLQR	6614_at_x06_4_251013	4	251013
transcript	YDL126C	CDC48	YAIKDSIEAHR	8958_at_x14_14_486861	14	486861
transcript	YDL178W	DLD2	HGSVSAEHGLGFQK	8707_at_x08_14_449639	14	449639
transcript	YDL178W	DLD2	HGSVSAEHGLGFQK	8922_at_x03_14_502316	14	502316
transcript	YDL192W	ARF1	NAAWLVFANK	9779_at_x13_12_514835	12	514835
transcript	YDL192W	ARF1	NAAWLVFANK	2910_at_x05_12_634225	12	634225
transcript	YDR019C	GCV1	AVEFAEQLLANPVMKPIGLAAR	9210_at_x09_13_49903	13	49903
transcript	YDR019C	GCV1	AVEFAEQLLANPVMKPIGLAAR	9748_at_x07_13_81250	13	81250
transcript	YDR023W	SES1	TAQLSEFDEELYK	8707_at_x08_14_449639	14	449639
transcript	YDR023W	SES1	TAQLSEFDEELYK	2620_s_at_x04_15_175594	15	175594
transcript	YDR032C	PST2	SPSALELQVHEIQGK	8649_at_x15_15_141621	15	141621
transcript	YDR032C	PST2	SPSALELQVHEIQGK	2624_s_at_x03_15_179289	15	179289
transcript	YDR035W	ARO3	ELASGLSFPIGFK	2437_s_at_x03_3_91305	3	91305
transcript	YDR035W	ARO3	ELASGLSFPIGFK	2438_at_x03_3_177850	3	177850
transcript	YDR035W	ARO3	ELASGLSFPIGFK	9258_at_x01_13_46070	13	46070
transcript	YDR037W	KRS1	FEVFVATK	8682_at_x06_15_113251	15	113251
transcript	YDR037W	KRS1	FEVFVATK	2620_s_at_x04_15_175594	15	175594
transcript	YDR037W	KRS1	FEVFVATK	7825_at_x10_16_428900	16	428900
transcript	YDR155C	CPR1	VIPDFMLQGGDFTAGNGTGGK	10059_at_x00_12_659357	12	659357
transcript	YDR158W	HOM2	IAGVLGATGSVGQR	6909_at_x03_3_92013	3	92013
transcript	YDR158W	HOM2	IAGVLGATGSVGQR	2438_at_x03_3_177850	3	177850
transcript	YDR158W	HOM2	IAGVLGATGSVGQR	7825_at_x10_16_428900	16	428900
transcript	YDR174W	HMO1	DSLVSSLFELSK	2479_at_x01_2_519049	2	519049
transcript	YDR298C	ATP5	LFGVEGTYATALYQAAAK	8419_at_x07_15_563943	15	563943
transcript	YDR341C	YDR341C	LVIPDILTR	8682_at_x10_15_113260	15	113260
transcript	YDR341C	YDR341C	LVIPDILTR	2620_s_at_x04_15_175594	15	175594
transcript	YDR388W	RVS167	IPYFDLNSDIVESYIAK	8958_at_x14_14_486861	14	486861
transcript	YDR408C	ADE8	VHDAEHIAIVEATYK	9210_at_x05_13_49894	13	49894
transcript	YDR490C	PKH1	LINGLPDRCILK	5965_at_x13_4_1441486	4	1441486
transcript	YDR513W	GRX2	HIGGNSDLETLKK	2624_s_at_x03_15_179289	15	179289
transcript	YDR533C	HSP31	TGVFVVEALHPFNTFR	2624_s_at_x03_15_179289	15	179289
transcript	YEL002C	WBP1	LFDNIIVFPTK	7300_at_x14_2_391856	2	391856
transcript	YEL002C	WBP1	LFDNIIVFPTK	8707_at_x08_14_449639	14	449639
transcript	YEL020W-A	TIM9	FQEQNAALGQGLGR	8958_at_x14_14_486861	14	486861
transcript	YEL024W	RIP1	STVETFISSMTATADVLAMAK	10060_at_x04_12_662627	12	662627
transcript	YEL024W	RIP1	STVETFISSMTATADVLAMAK	10048_at_x12_12_713638	12	713638
transcript	YEL024W	RIP1	STVETFISSMTATADVLAMAK	8040_at_x11_15_524978	15	524978
transcript	YEL034W	HYP2	KLEDLSPSTHNMEVPVVK	10059_at_x00_12_659357	12	659357
transcript	YEL071W	DLD3	VLDSEDLAYFR	2435_at_x00_3_90412	3	90412
transcript	YEL071W	DLD3	VLDSEDLAYFR	2438_at_x03_3_177850	3	177850
transcript	YEL071W	DLD3	VLDSEDLAYFR	7824_at_x15_16_428612	16	428612
transcript	YER003C	PMI40	LLQAVFSR	2435_at_x00_3_90412	3	90412
transcript	YER003C	PMI40	LLQAVFSR	2438_at_x03_3_177850	3	177850
transcript	YER003C	PMI40	LLQAVFSR	8707_at_x08_14_449639	14	449639
transcript	YER008C	SEC3	VEKDLEISEGFILTMSKK	11396_g_at_x00_8_525546	8	525546
transcript	YER009W	NTF2	NESMLTFETSQLQGAK	6980_at_x13_2_376145	2	376145
transcript	YER009W	NTF2	NESMLTFETSQLQGAK	7264_at_x03_2_420528	2	420528
transcript	YER036C	ARB1	TILEDGPESELLEPLYER	7233_at_x15_2_530481	2	530481
transcript	YER055C	HIS1	LGASDIMVFEISNCRV	8649_at_x15_15_141621	15	141621
transcript	YER057C	HMF1	NVLEASNSSLDR	4023_s_at_x02_9_21455	9	21455
transcript	YER073W	ALD5	ALFNLADLVEK	2437_s_at_x03_3_91305	3	91305
transcript	YER073W	ALD5	ALFNLADLVEK	2438_at_x03_3_177850	3	177850
transcript	YER073W	ALD5	ALFNLADLVEK	9258_at_x01_13_46070	13	46070
transcript	YER073W	ALD5	ALFNLADLVEK	7825_at_x10_16_428900	16	428900
transcript	YER090W	TRP2	LTDDSSPIPYPEQPPIK	2551_at_x04_16_442503	16	442503
transcript	YER091C	MET6	LDEVVVITK	5439_at_x04_5_272258	5	272258
transcript	YER110C	KAP123	VFDNFRPVVFGLFQSK	7292_at_x13_2_376668	2	376668
transcript	YER110C	KAP123	VFDNFRPVVFGLFQSK	7202_at_x08_2_551299	2	551299
transcript	YER176W	ECM32	ILFAMTRITNPK	2619_s_at_x03_15_174364	15	174364
transcript	YFL022C	FRS2	LETDLTSDMVSTNAYK	5372_at_x03_6_107364	6	107364
transcript	YFR044C	DUG1	AIQIPAVSSDESLR	8707_at_x08_14_449639	14	449639
transcript	YGL009C	LEU1	ALAYMGLEPNTPLK	6909_at_x05_3_92127	3	92127
transcript	YGL009C	LEU1	ALAYMGLEPNTPLK	6768_at_x05_3_175808	3	175808
transcript	YGL037C	PNC1	TTVLLDYTRPISDDPEVINK	2624_s_at_x03_15_179289	15	179289
transcript	YGL054C	ERV14	VQLLDATEIFR	9210_at_x09_13_49903	13	49903
transcript	YGL105W	ARC1	VASIANAQVR	8707_at_x08_14_449639	14	449639
transcript	YGL148W	ARO2	GFEIGSGFQGVSVPGSK	2620_s_at_x04_15_175594	15	175594
transcript	YGL160W	YGL160W	LIGLALLRAFGRR	2910_at_x06_12_634226	12	634226
transcript	YGL160W	YGL160W	LIGLALLRAFGRR	10063_i_at_x02_12_668249	12	668249
transcript	YGL206C	CHC1	YEELIPFLLMAR	8958_at_x14_14_486861	14	486861
transcript	YGL234W	ADE5,7	TAVDTVYEAVK	2624_s_at_x03_15_179289	15	179289
transcript	YGL245W	GUS1	APIVAYAELIAAR	8707_at_x08_14_449639	14	449639
transcript	YGL245W	GUS1	APIVAYAELIAAR	2620_s_at_x04_15_175594	15	175594
transcript	YGL253W	HXK2	IFTVPTETLQAVTK	2624_s_at_x03_15_179289	15	179289
transcript	YGR019W	UGA1	YNVVYIIDEVQTGVGATGK	2624_s_at_x03_15_179289	15	179289
transcript	YGR037C	ACB1	SQEDAEKEYIALVDQLIAK	9809_at_x14_12_787505	12	787505
transcript	YGR061C	ADE6	LSVAESLLNIFAADVK	2624_s_at_x03_15_179289	15	179289
transcript	YGR082W	TOM20	ALTVYPQPADLLGIYQR	10162_at_x15_12_516700	12	516700
transcript	YGR082W	TOM20	ALTVYPQPADLLGIYQR	2664_at_x03_14_525061	14	525061
transcript	YGR086C	PIL1	SAAGAFGPELSR	8682_at_x10_15_113260	15	113260
transcript	YGR086C	PIL1	SAAGAFGPELSR	2619_s_at_x03_15_174364	15	174364
transcript	YGR094W	VAS1	SLGNVIDPLDVITGIK	2624_s_at_x03_15_179289	15	179289
transcript	YGR159C	NSR1	NEETEEPATIFVGR	7202_at_x08_2_551299	2	551299
transcript	YGR159C	NSR1	NEETEEPATIFVGR	7128_at_x11_2_658746	2	658746
transcript	YGR180C	RNR4	YLIENFSAQLQNPEGK	9878_at_x08_12_1000554	12	1000554
transcript	YGR185C	TYS1	IGVADAINELLEPIR	2620_s_at_x04_15_175594	15	175594
transcript	YGR198W	YPP1	TAMFLFQNLSDNSNDEIKKKT	10067_at_x14_12_672779	12	672779
transcript	YGR198W	YPP1	TAMFLFQNLSDNSNDEIKKKT	8405_at_x11_15_632882	15	632882
transcript	YGR198W	YPP1	TAMFLFQNLSDNSNDEIKKKT	8388_at_x07_15_683415	15	683415
transcript	YGR207C	YGR207C	GIDTCSLIDSVGKENIEPLAIAK	9748_at_x13_13_81358	13	81358
transcript	YGR209C	TRX2	AEVSSMPTLIFYK	4752_at_x09_7_954456	7	954456
transcript	YGR209C	TRX2	AEVSSMPTLIFYK	10060_at_x04_12_662627	12	662627
transcript	YGR234W	YHB1	VGAQPNALATTVLAAAK	4823_at_x00_7_833786	7	833786
transcript	YGR234W	YHB1	VGAQPNALATTVLAAAK	10059_at_x00_12_659357	12	659357
transcript	YGR234W	YHB1	VGAQPNALATTVLAAAK	10048_at_x12_12_713638	12	713638
transcript	YGR279C	SCW4	LYGTDCNQVENVFK	3326_at_x08_6_5153	6	5153
transcript	YGR279C	SCW4	LYGTDCNQVENVFK	4708_at_x08_7_1048152	7	1048152
transcript	YGR285C	ZUO1	TADLYAAMGLSK	8707_at_x08_14_449639	14	449639
transcript	YHR008C	SOD2	LAGVQGSGWAFIVK	10070_at_x08_12_674651	12	674651
transcript	YHR008C	SOD2	LAGVQGSGWAFIVK	9808_at_x03_12_708258	12	708258
transcript	YHR019C	DED81	IAEGSDPSLLLDQR	7292_at_x13_2_376668	2	376668
transcript	YHR019C	DED81	IAEGSDPSLLLDQR	8707_at_x08_14_449639	14	449639
transcript	YHR051W	COX6	VLNNCFSYDLVPAPAVIEK	8454_at_x09_15_546197	15	546197
transcript	YHR178W	STB5	NGAHCSYPGRAPRR	6829_at_x01_3_201166	3	201166
transcript	YHR179W	OYE2	MSAEGYIDYPTYEEALK	10060_at_x04_12_662627	12	662627
transcript	YHR179W	OYE2	MSAEGYIDYPTYEEALK	10035_at_x13_12_697260	12	697260
transcript	YHR193C	EGD2	SAGGNYVVFGEAK	9779_at_x13_12_514835	12	514835
transcript	YHR208W	BAT1	ICLPTFESEELIK	6802_at_x12_3_81832	3	81832
transcript	YHR208W	BAT1	ICLPTFESEELIK	6768_at_x05_3_175808	3	175808
transcript	YHR216W	IMD2	ESFPGLEVIAGNVVTR	9720_at_x13_13_110808	13	110808
transcript	YHR216W	IMD2	ESFPGLEVIAGNVVTR	9699_at_x01_13_163328	13	163328
transcript	YHR216W	IMD2	ESFPGLEVIAGNVVTR	9672_at_x06_13_205921	13	205921
transcript	YHR216W	IMD2	ESFPGLEVIAGNVVTR	8707_at_x08_14_449639	14	449639
transcript	YIL051C	MMF1	LAPPAAASYSQAMK	9210_at_x05_13_49894	13	49894
transcript	YIL051C	MMF1	LAPPAAASYSQAMK	9715_at_x12_13_99717	13	99717
transcript	YIL142W	CCT2	VQDDEVGDGTTSVTVLSAELLR	2624_s_at_x03_15_179289	15	179289
transcript	YIR034C	LYS1	LSVISIDHLPSLLPR	6909_at_x03_3_92013	3	92013
transcript	YJL026W	RNR2	ESEFLFNAIHTIPEIGEK	9827_at_x06_12_433958	12	433958
transcript	YJL026W	RNR2	ESEFLFNAIHTIPEIGEK	9825_s_at_x03_12_469156	12	469156
transcript	YJL026W	RNR2	ESEFLFNAIHTIPEIGEK	10149_at_x04_12_500493	12	500493
transcript	YJL130C	URA2	VFAIANAFAK	5724_at_x00_5_116530	5	116530
transcript	YJL130C	URA2	VFAIANAFAK	5497_at_x11_5_184489	5	184489
transcript	YJL167W	ERG20	FLNVFPK	10059_at_x00_12_659357	12	659357
transcript	YJL167W	ERG20	FLNVFPK	10048_at_x12_12_713638	12	713638
transcript	YJL171C	YJL171C	LDFTNVGFTGSYVDVNK	6829_at_x01_3_201166	3	201166
transcript	YJL171C	YJL171C	LDFTNVGFTGSYVDVNK	11174_at_x09_10_110038	10	110038
transcript	YJR016C	ILV3	FSGGSHGFLIGHIVPEAAEGGPIGLVR	6909_at_x03_3_92013	3	92013
transcript	YJR016C	ILV3	FSGGSHGFLIGHIVPEAAEGGPIGLVR	6768_at_x05_3_175808	3	175808
transcript	YJR016C	ILV3	FSGGSHGFLIGHIVPEAAEGGPIGLVR	9258_at_x01_13_46070	13	46070
transcript	YJR016C	ILV3	FSGGSHGFLIGHIVPEAAEGGPIGLVR	7825_at_x10_16_428900	16	428900
transcript	YJR048W	CYC1	HSGQAEGYSYTDANIKK	10059_at_x00_12_659357	12	659357
transcript	YJR048W	CYC1	HSGQAEGYSYTDANIKK	9991_at_x09_12_777813	12	777813
transcript	YJR065C	ARP3	KVVDIGYER	8958_at_x14_14_486861	14	486861
transcript	YJR077C	MIR1	IQLEPTVYNK	8419_at_x07_15_563943	15	563943
transcript	YJR121W	ATP2	VLDTGGPISVPVGR	8419_at_x07_15_563943	15	563943
transcript	YJR139C	HOM6	ISGVEVESPTSFPVQSLIPKPLESVK	8707_at_x08_14_449639	14	449639
transcript	YJR139C	HOM6	ISGVEVESPTSFPVQSLIPKPLESVK	8774_at_x00_14_586789	14	586789
transcript	YKL016C	ATP7	ITGSTATQLSSFK	8040_at_x11_15_524978	15	524978
transcript	YKL016C	ATP7	ITGSTATQLSSFK	8419_at_x07_15_563943	15	563943
transcript	YKL029C	MAE1	HNPRPIIFPLSNPTR	6802_at_x12_3_81832	3	81832
transcript	YKL029C	MAE1	HNPRPIIFPLSNPTR	6768_at_x05_3_175808	3	175808
transcript	YKL029C	MAE1	HNPRPIIFPLSNPTR	5724_at_x00_5_116530	5	116530
transcript	YKL035W	UGP1	EILFVSNGDNLGATVDLK	2624_s_at_x03_15_179289	15	179289
transcript	YKL056C	TMA19	DIFSNDELLSDAYDAK	10162_at_x15_12_516700	12	516700
transcript	YKL085W	MDH1	DDLFAINASIVR	9767_at_x10_13_33681	13	33681
transcript	YKL085W	MDH1	DDLFAINASIVR	2624_s_at_x03_15_179289	15	179289
transcript	YKL096W	CWP1	SGSDLQYLSVYSDNGTLK	10687_at_x08_11_258243	11	258243
transcript	YKL096W	CWP1	SGSDLQYLSVYSDNGTLK	8677_at_x08_15_108577	15	108577
transcript	YKL096W	CWP1	SGSDLQYLSVYSDNGTLK	8617_at_x12_15_180210	15	180210
transcript	YKL120W	OAC1	TGAGSSVQLPIYNTAK	6909_at_x05_3_92127	3	92127
transcript	YKL120W	OAC1	TGAGSSVQLPIYNTAK	6768_at_x05_3_175808	3	175808
transcript	YKL152C	GPM1	LLPYWQDVIAK	8707_at_x08_14_449639	14	449639
transcript	YKL152C	GPM1	LLPYWQDVIAK	8454_at_x09_15_546197	15	546197
transcript	YKL188C	PXA2	MISTASAFYQK	9825_s_at_x14_12_469012	12	469012
transcript	YKL210W	UBA1	VEVLGPFAFR	10803_at_x05_11_42738	11	42738
transcript	YKL216W	URA1	NGFGGIGGEYVKPTALANVR	5762_at_x11_5_99004	5	99004
transcript	YKL216W	URA1	NGFGGIGGEYVKPTALANVR	5706_at_x14_5_166038	5	166038
transcript	YKR046C	PET10	LDELVNLLVFK	10067_at_x14_12_672779	12	672779
transcript	YKR046C	PET10	LDELVNLLVFK	10035_at_x13_12_697260	12	697260
transcript	YKR046C	PET10	LDELVNLLVFK	2912_at_x02_12_770327	12	770327
transcript	YKR097W	PCK1	GAVTNLANLFVQNFK	10478_at_x10_11_632285	11	632285
transcript	YLL026W	HSP104	LFSLDLAALTAGAK	10358_at_x06_12_86369	12	86369
transcript	YLL026W	HSP104	LFSLDLAALTAGAK	8677_at_x08_15_108577	15	108577
transcript	YLL026W	HSP104	LFSLDLAALTAGAK	2624_s_at_x03_15_179289	15	179289
transcript	YLL028W	TPO1	YTTATEGNGGADLAIQR	10358_at_x06_12_86369	12	86369
transcript	YLL028W	TPO1	YTTATEGNGGADLAIQR	8666_at_x05_15_89217	15	89217
transcript	YLL028W	TPO1	YTTATEGNGGADLAIQR	8654_at_x07_15_150651	15	150651
transcript	YLR027C	AAT2	LSTVSPVFVCQSFAK	6909_at_x03_3_92013	3	92013
transcript	YLR027C	AAT2	LSTVSPVFVCQSFAK	7825_at_x10_16_428900	16	428900
transcript	YLR058C	SHM2	AVEFAQQVQQSLPK	9210_at_x05_13_49894	13	49894
transcript	YLR058C	SHM2	AVEFAQQVQQSLPK	8187_at_x00_15_968429	15	968429
transcript	YLR109W	AHP1	ETNPGTDVTVSSVESVLAHL	7202_at_x08_2_551299	2	551299
transcript	YLR109W	AHP1	ETNPGTDVTVSSVESVLAHL	7139_at_x15_2_676336	2	676336
transcript	YLR109W	AHP1	ETNPGTDVTVSSVESVLAHL	9665_at_x14_13_261725	13	261725
transcript	YLR150W	STM1	EAQADAAAEIAEDAAEAEDAGKPK	9830_at_x07_12_450041	12	450041
transcript	YLR153C	ACS2	IITFGELLR	10060_at_x04_12_662627	12	662627
transcript	YLR153C	ACS2	IITFGELLR	10048_at_x12_12_713638	12	713638
transcript	YLR179C	YLR179C	YVFFLCK	2435_at_x00_3_90412	3	90412
transcript	YLR179C	YLR179C	YVFFLCK	9779_at_x13_12_514835	12	514835
transcript	YLR180W	SAM1	IDTVVVSAQHADEITTEDLR	7163_at_x07_2_636332	2	636332
transcript	YLR249W	YEF3	LVEDPQVIAPFLGK	2474_s_at_x05_2_508843	2	508843
transcript	YLR249W	YEF3	LVEDPQVIAPFLGK	7202_at_x08_2_551299	2	551299
transcript	YLR249W	YEF3	LVEDPQVIAPFLGK	7157_at_x12_2_628224	2	628224
transcript	YLR249W	YEF3	LVEDPQVIAPFLGK	7136_at_x05_2_673356	2	673356
transcript	YLR303W	MET17	LSGAQVVDNLK	7788_at_x06_16_454307	16	454307
transcript	YLR304C	ACO1	FLGGFAIITK	5233_at_x03_7_55458	7	55458
transcript	YLR304C	ACO1	FLGGFAIITK	9210_at_x05_13_49894	13	49894
transcript	YLR354C	TAL1	ASGTVVVADTGDFGSIAK	6909_at_x10_3_92247	3	92247
transcript	YLR354C	TAL1	ASGTVVVADTGDFGSIAK	9941_at_x04_12_851826	12	851826
transcript	YLR354C	TAL1	ASGTVVVADTGDFGSIAK	9962_at_x02_12_881579	12	881579
transcript	YLR355C	ILV5	QINFGGTVETVYER	2437_s_at_x03_3_91305	3	91305
transcript	YLR355C	ILV5	QINFGGTVETVYER	9764_at_x09_13_27644	13	27644
transcript	YLR355C	ILV5	QINFGGTVETVYER	2806_s_at_x03_13_69122	13	69122
transcript	YLR420W	URA4	PYFFFGSDSAPHPVQNK	2276_at_x03_5_109310	5	109310
transcript	YLR420W	URA4	PYFFFGSDSAPHPVQNK	5706_at_x14_5_166038	5	166038
transcript	YLR432W	IMD3	LDGLSVQELMDSK	6963_at_x01_2_555575	2	555575
transcript	YLR432W	IMD3	LDGLSVQELMDSK	8707_at_x08_14_449639	14	449639
transcript	YLR438W	CAR2	LAPPLVISEEDLQTGVETIAK	9891_at_x15_12_1019347	12	1019347
transcript	YLR448W	RPL6B	EANLFPEQQTK	9830_at_x07_12_450041	12	450041
transcript	YML008C	ERG6	EVTAALENAAVGLVAGGK	10059_at_x00_12_659357	12	659357
transcript	YML021C	UNG1	YPNIMVMK	8707_at_x08_14_449639	14	449639
transcript	YML065W	ORC1	LTWAASMESLEFYFK	8707_at_x08_14_449639	14	449639
transcript	YML074C	FPR3	VLEGGIVIEDR	8651_at_x00_15_144659	15	144659
transcript	YML074C	FPR3	VLEGGIVIEDR	8617_at_x10_15_180180	15	180180
transcript	YML078W	CPR3	IEFELYDNVVPK	9210_at_x09_13_49903	13	49903
transcript	YML078W	CPR3	IEFELYDNVVPK	9720_at_x14_13_110814	13	110814
transcript	YML126C	ERG13	LEVGTETLIDK	10060_at_x04_12_662627	12	662627
transcript	YMR062C	ECM40	LVANGVPQLEIDETR	6909_at_x03_3_92013	3	92013
transcript	YMR062C	ECM40	LVANGVPQLEIDETR	7824_at_x15_16_428612	16	428612
transcript	YMR105C	PGM2	TAEEYLKPIINSVIK	8682_at_x10_15_113260	15	113260
transcript	YMR105C	PGM2	TAEEYLKPIINSVIK	2620_s_at_x04_15_175594	15	175594
transcript	YMR108W	ILV2	AADLINLAK	2435_at_x00_3_90412	3	90412
transcript	YMR108W	ILV2	AADLINLAK	2438_at_x03_3_177850	3	177850
transcript	YMR108W	ILV2	AADLINLAK	9258_at_x01_13_46070	13	46070
transcript	YMR290C	HAS1	KPRNGTGIIVITPTR	7230_at_x14_2_517123	2	517123
transcript	YMR290C	HAS1	KPRNGTGIIVITPTR	7202_at_x08_2_551299	2	551299
transcript	YMR300C	ADE4	VSGLAGSMGIAHLR	9210_at_x05_13_49894	13	49894
transcript	YMR303C	ADH2	VLGIDGGPGKEELFTS	9258_at_x02_13_46084	13	46084
transcript	YMR303C	ADH2	VLGIDGGPGKEELFTS	8707_at_x08_14_449639	14	449639
transcript	YMR303C	ADH2	VLGIDGGPGKEELFTS	8896_at_x09_14_542648	14	542648
transcript	YNL055C	POR1	NELITSLTPGVAK	2664_at_x03_14_525061	14	525061
transcript	YNL055C	POR1	NELITSLTPGVAK	2699_at_x07_15_170945	15	170945
transcript	YNL067W	RPL9B	YIQTEQQIEIPEGVTVSIK	6980_at_x13_2_376145	2	376145
transcript	YNL071W	LAT1	TVIENPLEMLL	8958_at_x14_14_486861	14	486861
transcript	YNL079C	TPM1	NHQLEEEIEKLEAELAESK	8707_at_x08_14_449639	14	449639
transcript	YNL104C	LEU4	NMQIEFSSAVQDHADSLGR	6909_at_x03_3_92013	3	92013
transcript	YNL104C	LEU4	NMQIEFSSAVQDHADSLGR	6768_at_x05_3_175808	3	175808
transcript	YNL104C	LEU4	NMQIEFSSAVQDHADSLGR	10162_at_x15_12_516700	12	516700
transcript	YNL112W	DBP2	SPIMVATDVAAR	7202_at_x08_2_551299	2	551299
transcript	YNL112W	DBP2	SPIMVATDVAAR	6971_at_x12_2_697894	2	697894
transcript	YNL134C	YNL134C	IGPQGALLGCDAAGQIVK	8987_at_x10_14_371953	14	371953
transcript	YNL134C	YNL134C	IGPQGALLGCDAAGQIVK	8998_at_x08_14_394161	14	394161
transcript	YNL138W	SRV2	IDTVVLDALQLLK	8707_at_x08_14_449639	14	449639
transcript	YNL160W	YGP1	NAVGAGYLSPIK	2624_s_at_x03_15_179289	15	179289
transcript	YNL208W	YNL208W	GLFSTIVGGSAGAYAGSK	7202_at_x08_2_551299	2	551299
transcript	YNR016C	ACC1	IGSFGPQEDEFFNK	5054_at_x01_7_402833	7	402833
transcript	YNR043W	MVD1	VILTQVGSGPQETNESLIDAK	10059_at_x00_12_659357	12	659357
transcript	YOL058W	ARG1	EVSVTKPLDVFLAASNLAR	6909_at_x03_3_92013	3	92013
transcript	YOL058W	ARG1	EVSVTKPLDVFLAASNLAR	7825_at_x10_16_428900	16	428900
transcript	YOL086C	ADH1	VVGLSTLPEIYEK	8707_at_x08_14_449639	14	449639
transcript	YOL086C	ADH1	VVGLSTLPEIYEK	8900_at_x08_14_549682	14	549682
transcript	YOL143C	RIB4	LGKPLDVVIPIGVLIK	5762_at_x11_5_99004	5	99004
transcript	YOL143C	RIB4	LGKPLDVVIPIGVLIK	5706_at_x14_5_166038	5	166038
transcript	YOR020C	HSP10	VGDQVLIPQFGGSTIK	8958_at_x14_14_486861	14	486861
transcript	YOR020C	HSP10	VGDQVLIPQFGGSTIK	2664_at_x03_14_525061	14	525061
transcript	YOR027W	STI1	AIEVSETPNHVLYSNR	5084_at_x13_7_375499	7	375499
transcript	YOR027W	STI1	AIEVSETPNHVLYSNR	5054_at_x10_7_402879	7	402879
transcript	YOR122C	PFY1	IVEQLADYLIGVQY	8707_at_x08_14_449639	14	449639
transcript	YOR176W	HEM15	YAKPLTAETYK	2284_at_x06_5_426429	5	426429
transcript	YOR176W	HEM15	YAKPLTAETYK	2624_s_at_x03_15_179289	15	179289
transcript	YOR184W	SER1	ASIYNALSVK	6909_at_x03_3_92013	3	92013
transcript	YOR204W	DED1	GLHEILTEANQEVPSFLK	7202_at_x08_2_551299	2	551299
transcript	YOR230W	WTM1	IIDNAGKPGEILR	8958_at_x14_14_486861	14	486861
transcript	YOR298C-A	MBF1	INEKPTVVNDYEAAR	5084_at_x13_7_375499	7	375499
transcript	YOR317W	FAA1	AIFTDNSLLPSLIKPVQAAQDVK	10067_at_x14_12_672779	12	672779
transcript	YOR332W	VMA4	LLSEEALPAIR	9406_at_x01_13_718930	13	718930
transcript	YOR335C	ALA1	LVSVLQDVR	8707_at_x08_14_449639	14	449639
transcript	YOR375C	GDH1	VIELGGTVVSLSDSK	6909_at_x03_3_92013	3	92013
transcript	YOR375C	GDH1	VIELGGTVVSLSDSK	6768_at_x05_3_175808	3	175808
transcript	YOR375C	GDH1	VIELGGTVVSLSDSK	5714_at_x03_5_183958	5	183958
transcript	YPL004C	LSP1	IPVLEQELVR	8649_at_x15_15_141621	15	141621
transcript	YPL004C	LSP1	IPVLEQELVR	2620_s_at_x04_15_175594	15	175594
transcript	YPL028W	ERG10	TPIGSFQGSLSSK	10059_at_x00_12_659357	12	659357
transcript	YPL028W	ERG10	TPIGSFQGSLSSK	10035_at_x13_12_697260	12	697260
transcript	YPL078C	ATP4	VLQQSISEIEQLLSK	8419_at_x07_15_563943	15	563943
transcript	YPL091W	GLR1	VELTPVAIAAGR	2532_g_at_x07_16_387239	16	387239
transcript	YPL091W	GLR1	VELTPVAIAAGR	7825_at_x01_16_429182	16	429182
transcript	YPL106C	SSE1	HVFSATQLAAMFIDK	2624_s_at_x03_15_179289	15	179289
transcript	YPL106C	SSE1	HVFSATQLAAMFIDK	7866_at_x01_16_336013	16	336013
transcript	YPL106C	SSE1	HVFSATQLAAMFIDK	7840_at_x06_16_368296	16	368296
transcript	YPL154C	PEP4	FDGILGLGYDTISVDK	2624_s_at_x03_15_179289	15	179289
transcript	YPL240C	HSP82	LIEAFNEIAEDSEQFEK	11254_at_x05_10_22309	10	22309
transcript	YPR028W	YOP1	ILQQLENK	8123_at_x07_15_136324	15	136324
transcript	YPR028W	YOP1	ILQQLENK	7824_at_x15_16_428612	16	428612
transcript	YPR028W	YOP1	ILQQLENK	7733_at_x01_16_618581	16	618581
transcript	YPR035W	GLN1	IIAEYVWIDGTGNLR	7351_at_x00_2_310928	2	310928
transcript	YPR035W	GLN1	IIAEYVWIDGTGNLR	5724_at_x00_5_116530	5	116530
transcript	YPR035W	GLN1	IIAEYVWIDGTGNLR	8707_at_x08_14_449639	14	449639
transcript	YPR145W	ASN1	DPIGITTLYMGR	8682_at_x06_15_113251	15	113251
transcript	YPR145W	ASN1	DPIGITTLYMGR	2619_s_at_x03_15_174364	15	174364
transcript	YPR145W	ASN1	DPIGITTLYMGR	7824_at_x15_16_428612	16	428612
transcript	YPR160W	GPH1	AESITAVLYPNDNFAQGK	8682_at_x10_15_113260	15	113260
transcript	YPR160W	GPH1	AESITAVLYPNDNFAQGK	2624_s_at_x03_15_179289	15	179289
transcript	YPR183W	DPM1	VAIGEVPFTFGVR	7200_at_x13_2_548401	2	548401
transcript	YPR183W	DPM1	VAIGEVPFTFGVR	6971_at_x12_2_697894	2	697894
